# Supplementary material for: First Report of Antimicrobial Susceptibility and Virulence Gene Characterization Associated with Staphylococcus aureus Carriage in Healthy Camels from Tunisia
Source: Animals (Basel). 2021 Sep 21;11(9):2754. doi: 10.3390/ani11092754 (PMC8468875; doi:10.3390/ani11092754)
Supplement: Supplementary file 1 [file animals-11-02754-s001.zip]

Archive with 1 entries (1 files):
- animals-1301424-supplementary.pdf
